# Supplementary material for: The Use of PediSTAT Application by Paramedics Working in Saudi Arabia to Reduce the Risk of Medication Error for Pediatric Patients
Source: Pediatr Rep. 2025 Jan 16;17(1):9. doi: 10.3390/pediatric17010009 (PMC11755567; doi:10.3390/pediatric17010009)
Supplement: Supplementary file 1 [file pediatrrep-17-00009-s001.zip]

Archive with 1 entries (1 files):
- pediatrrep-3381200-supplementary.pdf
